# Supplementary material for: CircRNA May Not Be “Circular”
Source: Front Genet. 2021 Feb 19;12:633750. doi: 10.3389/fgene.2021.633750 (PMC7934283; doi:10.3389/fgene.2021.633750)
Supplement: Supplementary file 2 [file Table_1.XLSX]

## Sheet: Sheet1
circBase ID	circLen	maxLen of ICBPS	complementary ratio (CR)
hsa_circ_0028307	103	11	0.213592
hsa_circ_0139448	105	11	0.209524
hsa_circ_0136574	182	19	0.208791
hsa_circ_0119061	116	12	0.206897
hsa_circ_0001288	100	10	0.2
hsa_circ_0095976	121	12	0.198347
hsa_circ_0124016	111	11	0.198198
hsa_circ_0120351	102	10	0.196078
hsa_circ_0105594	104	10	0.192308
hsa_circ_0096742	115	11	0.191304
hsa_circ_0067581	105	10	0.190476
hsa_circ_0108431	107	10	0.186916
hsa_circ_0061141	140	13	0.185714
hsa_circ_0119650	110	10	0.181818
hsa_circ_0037908	112	10	0.178571
hsa_circ_0090089	113	10	0.176991
hsa_circ_0003355	114	10	0.175439
hsa_circ_0050263	115	10	0.173913
hsa_circ_0059479	115	10	0.173913
hsa_circ_0100405	115	10	0.173913
hsa_circ_0123756	140	12	0.171429
hsa_circ_0114661	141	12	0.170213
hsa_circ_0023669	118	10	0.169492
hsa_circ_0050921	118	10	0.169492
hsa_circ_0078939	130	11	0.169231
hsa_circ_0084954	119	10	0.168067
hsa_circ_0087815	119	10	0.168067
hsa_circ_0103084	120	10	0.166667
hsa_circ_0047307	134	11	0.164179
hsa_circ_0036320	122	10	0.163934
hsa_circ_0106687	122	10	0.163934
hsa_circ_0124647	125	10	0.16
hsa_circ_0128158	127	10	0.15748
hsa_circ_0124978	128	10	0.15625
hsa_circ_0001881	129	10	0.155039
hsa_circ_0135955	130	10	0.153846
hsa_circ_0022467	157	12	0.152866
hsa_circ_0012800	132	10	0.151515
hsa_circ_0073493	146	11	0.150685
hsa_circ_0109128	148	11	0.148649
hsa_circ_0139218	365	27	0.147945
hsa_circ_0096081	136	10	0.147059
hsa_circ_0120270	177	13	0.146893
hsa_circ_0015375	137	10	0.145985
hsa_circ_0109147	137	10	0.145985
hsa_circ_0132954	137	10	0.145985
hsa_circ_0009247	139	10	0.143885
hsa_circ_0104901	167	12	0.143713
hsa_circ_0133149	196	14	0.142857
hsa_circ_0096583	140	10	0.142857
hsa_circ_0021440	169	12	0.142012
hsa_circ_0131254	155	11	0.141935
hsa_circ_0033540	142	10	0.140845
hsa_circ_0106029	142	10	0.140845
hsa_circ_0109883	142	10	0.140845
hsa_circ_0042763	143	10	0.13986
hsa_circ_0011062	187	13	0.139037
hsa_circ_0016311	144	10	0.138889
hsa_circ_0072102	145	10	0.137931
hsa_circ_0100386	146	10	0.136986
hsa_circ_0090088	148	10	0.135135
hsa_circ_0112666	148	10	0.135135
hsa_circ_0079205	149	10	0.134228
hsa_circ_0133030	149	10	0.134228
hsa_circ_0075727	180	12	0.133333
hsa_circ_0020189	166	11	0.13253
hsa_circ_0103325	154	10	0.12987
hsa_circ_0107188	170	11	0.129412
hsa_circ_0138818	155	10	0.129032
hsa_circ_0097559	156	10	0.128205
hsa_circ_0092753	157	10	0.127389
hsa_circ_0121677	315	20	0.126984
hsa_circ_0044815	159	10	0.125786
hsa_circ_0083303	162	10	0.123457
hsa_circ_0127164	162	10	0.123457
hsa_circ_0080000	244	15	0.122951
hsa_circ_0067850	163	10	0.122699
hsa_circ_0069478	163	10	0.122699
hsa_circ_0092017	163	10	0.122699
hsa_circ_0050641	295	18	0.122034
hsa_circ_0087658	164	10	0.121951
hsa_circ_0129462	164	10	0.121951
hsa_circ_0012599	165	10	0.121212
hsa_circ_0025781	165	10	0.121212
hsa_circ_0036373	165	10	0.121212
hsa_circ_0124317	165	10	0.121212
hsa_circ_0112881	166	10	0.120482
hsa_circ_0135447	166	10	0.120482
hsa_circ_0008883	167	10	0.11976
hsa_circ_0042058	184	11	0.119565
hsa_circ_0133522	201	12	0.119403
hsa_circ_0072550	168	10	0.119048
hsa_circ_0096370	168	10	0.119048
hsa_circ_0106172	168	10	0.119048
hsa_circ_0109877	168	10	0.119048
hsa_circ_0127073	169	10	0.118343
hsa_circ_0099074	186	11	0.11828
hsa_circ_0138009	220	13	0.118182
hsa_circ_0102750	237	14	0.118143
hsa_circ_0010241	187	11	0.117647
hsa_circ_0037473	170	10	0.117647
hsa_circ_0052999	170	10	0.117647
hsa_circ_0055690	170	10	0.117647
hsa_circ_0097557	171	10	0.116959
hsa_circ_0118818	171	10	0.116959
hsa_circ_0129084	171	10	0.116959
hsa_circ_0015098	189	11	0.116402
hsa_circ_0042275	189	11	0.116402
hsa_circ_0081871	189	11	0.116402
hsa_circ_0024221	207	12	0.115942
hsa_circ_0049155	190	11	0.115789
hsa_circ_0057819	173	10	0.115607
hsa_circ_0060601	191	11	0.115183
hsa_circ_0092093	191	11	0.115183
hsa_circ_0056361	174	10	0.114943
hsa_circ_0096891	174	10	0.114943
hsa_circ_0004341	175	10	0.114286
hsa_circ_0077574	246	14	0.113821
hsa_circ_0038204	176	10	0.113636
hsa_circ_0055543	176	10	0.113636
hsa_circ_0056013	176	10	0.113636
hsa_circ_0056022	176	10	0.113636
hsa_circ_0115683	176	10	0.113636
hsa_circ_0123718	176	10	0.113636
hsa_circ_0023670	177	10	0.112994
hsa_circ_0039530	177	10	0.112994
hsa_circ_0101281	177	10	0.112994
hsa_circ_0046498	179	10	0.111732
hsa_circ_0080502	179	10	0.111732
hsa_circ_0045850	198	11	0.111111
hsa_circ_0010651	180	10	0.111111
hsa_circ_0088159	180	10	0.111111
hsa_circ_0101454	218	12	0.110092
hsa_circ_0064564	182	10	0.10989
hsa_circ_0084802	182	10	0.10989
hsa_circ_0096719	183	10	0.10929
hsa_circ_0109338	348	19	0.109195
hsa_circ_0095755	239	13	0.108787
hsa_circ_0127251	184	10	0.108696
hsa_circ_0127362	184	10	0.108696
hsa_circ_0064319	204	11	0.107843
hsa_circ_0095447	204	11	0.107843
hsa_circ_0051770	186	10	0.107527
hsa_circ_0115045	205	11	0.107317
hsa_circ_0066923	187	10	0.106952
hsa_circ_0128807	187	10	0.106952
hsa_circ_0094453	225	12	0.106667
hsa_circ_0012003	188	10	0.106383
hsa_circ_0014989	188	10	0.106383
hsa_circ_0026069	188	10	0.106383
hsa_circ_0096070	188	10	0.106383
hsa_circ_0113680	188	10	0.106383
hsa_circ_0018754	207	11	0.10628
hsa_circ_0062808	207	11	0.10628
hsa_circ_0009323	189	10	0.10582
hsa_circ_0106348	189	10	0.10582
hsa_circ_0043520	208	11	0.105769
hsa_circ_0089184	228	12	0.105263
hsa_circ_0082784	209	11	0.105263
hsa_circ_0059182	248	13	0.104839
hsa_circ_0121667	229	12	0.104803
hsa_circ_0014826	191	10	0.104712
hsa_circ_0102267	191	10	0.104712
hsa_circ_0015932	211	11	0.104265
hsa_circ_0094600	211	11	0.104265
hsa_circ_0050719	232	12	0.103448
hsa_circ_0014655	194	10	0.103093
hsa_circ_0085115	214	11	0.102804
hsa_circ_0115478	214	11	0.102804
hsa_circ_0116157	312	16	0.102564
hsa_circ_0003254	195	10	0.102564
hsa_circ_0015373	195	10	0.102564
hsa_circ_0064699	195	10	0.102564
hsa_circ_0106393	195	10	0.102564
hsa_circ_0041903	196	10	0.102041
hsa_circ_0082087	197	10	0.101523
hsa_circ_0000819	217	11	0.101382
hsa_circ_0022537	198	10	0.10101
hsa_circ_0136259	198	10	0.10101
hsa_circ_0140471	198	10	0.10101
hsa_circ_0066058	259	13	0.100386
hsa_circ_0002870	220	11	0.1
hsa_circ_0003215	220	11	0.1
hsa_circ_0044623	220	11	0.1
hsa_circ_0139450	220	11	0.1
hsa_circ_0055687	201	10	0.0995025
hsa_circ_0069334	201	10	0.0995025
hsa_circ_0101834	201	10	0.0995025
hsa_circ_0108495	201	10	0.0995025
hsa_circ_0102665	744	37	0.0994624
hsa_circ_0123978	242	12	0.0991736
hsa_circ_0047669	222	11	0.0990991
hsa_circ_0044433	202	10	0.0990099
hsa_circ_0068238	202	10	0.0990099
hsa_circ_0103940	202	10	0.0990099
hsa_circ_0109764	202	10	0.0990099
hsa_circ_0120179	202	10	0.0990099
hsa_circ_0010910	243	12	0.0987654
hsa_circ_0089974	287	14	0.097561
hsa_circ_0088526	246	12	0.097561
hsa_circ_0089860	205	10	0.097561
hsa_circ_0113148	205	10	0.097561
hsa_circ_0114312	205	10	0.097561
hsa_circ_0051772	288	14	0.0972222
hsa_circ_0005872	206	10	0.0970874
hsa_circ_0014875	206	10	0.0970874
hsa_circ_0015935	206	10	0.0970874
hsa_circ_0094250	206	10	0.0970874
hsa_circ_0124591	206	10	0.0970874
hsa_circ_0128267	227	11	0.0969163
hsa_circ_0036371	207	10	0.0966184
hsa_circ_0096447	207	10	0.0966184
hsa_circ_0124011	207	10	0.0966184
hsa_circ_0017590	270	13	0.0962963
hsa_circ_0001277	229	11	0.0960699
hsa_circ_0106946	250	12	0.096
hsa_circ_0133402	480	23	0.0958333
hsa_circ_0046660	209	10	0.0956938
hsa_circ_0076426	209	10	0.0956938
hsa_circ_0086653	209	10	0.0956938
hsa_circ_0031539	251	12	0.0956175
hsa_circ_0019543	210	10	0.0952381
hsa_circ_0128207	210	10	0.0952381
hsa_circ_0132160	210	10	0.0952381
hsa_circ_0055875	274	13	0.0948905
hsa_circ_0075249	232	11	0.0948276
hsa_circ_0079175	211	10	0.0947867
hsa_circ_0131133	254	12	0.0944882
hsa_circ_0060558	233	11	0.0944206
hsa_circ_0083163	233	11	0.0944206
hsa_circ_0009108	212	10	0.0943396
hsa_circ_0106948	212	10	0.0943396
hsa_circ_0109403	212	10	0.0943396
hsa_circ_0113882	212	10	0.0943396
hsa_circ_0006836	234	11	0.0940171
hsa_circ_0009870	234	11	0.0940171
hsa_circ_0139451	234	11	0.0940171
hsa_circ_0002910	213	10	0.0938967
hsa_circ_0089818	213	10	0.0938967
hsa_circ_0120825	213	10	0.0938967
hsa_circ_0134541	213	10	0.0938967
hsa_circ_0001594	6513	305	0.0936588
hsa_circ_0092743	235	11	0.093617
hsa_circ_0004946	214	10	0.0934579
hsa_circ_0128326	257	12	0.0933852
hsa_circ_0045148	258	12	0.0930233
hsa_circ_0054835	215	10	0.0930233
hsa_circ_0066677	215	10	0.0930233
hsa_circ_0082157	215	10	0.0930233
hsa_circ_0097465	215	10	0.0930233
hsa_circ_0110306	215	10	0.0930233
hsa_circ_0113687	215	10	0.0930233
hsa_circ_0067771	216	10	0.0925926
hsa_circ_0083421	216	10	0.0925926
hsa_circ_0095910	216	10	0.0925926
hsa_circ_0138912	216	10	0.0925926
hsa_circ_0005994	239	11	0.0920502
hsa_circ_0114778	218	10	0.0917431
hsa_circ_0063748	240	11	0.0916667
hsa_circ_0119558	262	12	0.0916031
hsa_circ_0098583	219	10	0.0913242
hsa_circ_0061578	241	11	0.0912863
hsa_circ_0000880	263	12	0.0912548
hsa_circ_0000597	242	11	0.0909091
hsa_circ_0080100	220	10	0.0909091
hsa_circ_0098565	220	10	0.0909091
hsa_circ_0105601	220	10	0.0909091
hsa_circ_0128564	287	13	0.0905923
hsa_circ_0092143	265	12	0.090566
hsa_circ_0037992	243	11	0.090535
hsa_circ_0077577	243	11	0.090535
hsa_circ_0088231	221	10	0.0904977
hsa_circ_0096193	221	10	0.0904977
hsa_circ_0116473	221	10	0.0904977
hsa_circ_0130384	244	11	0.0901639
hsa_circ_0068636	222	10	0.0900901
hsa_circ_0093400	222	10	0.0900901
hsa_circ_0095382	222	10	0.0900901
hsa_circ_0112842	222	10	0.0900901
hsa_circ_0118328	222	10	0.0900901
hsa_circ_0127379	222	10	0.0900901
hsa_circ_0008292	223	10	0.0896861
hsa_circ_0065957	223	10	0.0896861
hsa_circ_0082950	223	10	0.0896861
hsa_circ_0098692	268	12	0.0895522
hsa_circ_0076709	246	11	0.0894309
hsa_circ_0051845	224	10	0.0892857
hsa_circ_0085003	224	10	0.0892857
hsa_circ_0050583	247	11	0.0890688
hsa_circ_0087335	247	11	0.0890688
hsa_circ_0011817	225	10	0.0888889
hsa_circ_0040972	225	10	0.0888889
hsa_circ_0050377	225	10	0.0888889
hsa_circ_0071272	225	10	0.0888889
hsa_circ_0119377	225	10	0.0888889
hsa_circ_0074895	248	11	0.0887097
hsa_circ_0135197	248	11	0.0887097
hsa_circ_0027002	226	10	0.0884956
hsa_circ_0079940	249	11	0.0883534
hsa_circ_0121466	249	11	0.0883534
hsa_circ_0002666	227	10	0.0881057
hsa_circ_0008263	227	10	0.0881057
hsa_circ_0011843	227	10	0.0881057
hsa_circ_0012992	227	10	0.0881057
hsa_circ_0038718	227	10	0.0881057
hsa_circ_0069316	227	10	0.0881057
hsa_circ_0091418	227	10	0.0881057
hsa_circ_0095972	227	10	0.0881057
hsa_circ_0101006	227	10	0.0881057
hsa_circ_0113313	227	10	0.0881057
hsa_circ_0076796	250	11	0.088
hsa_circ_0020934	228	10	0.0877193
hsa_circ_0022931	228	10	0.0877193
hsa_circ_0052130	228	10	0.0877193
hsa_circ_0056081	228	10	0.0877193
hsa_circ_0070807	228	10	0.0877193
hsa_circ_0124125	228	10	0.0877193
hsa_circ_0126298	228	10	0.0877193
hsa_circ_0139449	251	11	0.0876494
hsa_circ_0000217	229	10	0.0873362
hsa_circ_0023410	229	10	0.0873362
hsa_circ_0050683	229	10	0.0873362
hsa_circ_0072468	229	10	0.0873362
hsa_circ_0129116	229	10	0.0873362
hsa_circ_0139333	229	10	0.0873362
hsa_circ_0057451	252	11	0.0873016
hsa_circ_0023667	230	10	0.0869565
hsa_circ_0118981	230	10	0.0869565
hsa_circ_0129951	230	10	0.0869565
hsa_circ_0140174	230	10	0.0869565
hsa_circ_0140513	230	10	0.0869565
hsa_circ_0001202	231	10	0.0865801
hsa_circ_0081668	231	10	0.0865801
hsa_circ_0004468	255	11	0.0862745
hsa_circ_0041892	255	11	0.0862745
hsa_circ_0081426	255	11	0.0862745
hsa_circ_0135948	255	11	0.0862745
hsa_circ_0101548	232	10	0.0862069
hsa_circ_0129273	232	10	0.0862069
hsa_circ_0009109	279	12	0.0860215
hsa_circ_0009435	279	12	0.0860215
hsa_circ_0048841	535	23	0.0859813
hsa_circ_0024516	256	11	0.0859375
hsa_circ_0039562	256	11	0.0859375
hsa_circ_0011113	233	10	0.0858369
hsa_circ_0137448	233	10	0.0858369
hsa_circ_0055611	257	11	0.0856031
hsa_circ_0089104	234	10	0.0854701
hsa_circ_0109438	234	10	0.0854701
hsa_circ_0129203	234	10	0.0854701
hsa_circ_0137093	234	10	0.0854701
hsa_circ_0032963	235	10	0.0851064
hsa_circ_0079029	235	10	0.0851064
hsa_circ_0072103	283	12	0.0848057
hsa_circ_0112527	236	10	0.0847458
hsa_circ_0112818	236	10	0.0847458
hsa_circ_0018637	260	11	0.0846154
hsa_circ_0046945	260	11	0.0846154
hsa_circ_0049856	260	11	0.0846154
hsa_circ_0100649	260	11	0.0846154
hsa_circ_0139976	260	11	0.0846154
hsa_circ_0119669	331	14	0.0845921
hsa_circ_0096363	284	12	0.084507
hsa_circ_0000446	237	10	0.0843882
hsa_circ_0089486	237	10	0.0843882
hsa_circ_0102771	237	10	0.0843882
hsa_circ_0103236	237	10	0.0843882
hsa_circ_0092938	261	11	0.0842912
hsa_circ_0011092	238	10	0.0840336
hsa_circ_0078517	238	10	0.0840336
hsa_circ_0114631	238	10	0.0840336
hsa_circ_0086035	262	11	0.0839695
hsa_circ_0124409	262	11	0.0839695
hsa_circ_0138008	310	13	0.083871
hsa_circ_0005725	239	10	0.083682
hsa_circ_0061199	239	10	0.083682
hsa_circ_0116715	239	10	0.083682
hsa_circ_0125738	239	10	0.083682
hsa_circ_0139510	239	10	0.083682
hsa_circ_0096068	1028	43	0.0836576
hsa_circ_0112442	336	14	0.0833333
hsa_circ_0075077	264	11	0.0833333
hsa_circ_0122229	264	11	0.0833333
hsa_circ_0000057	240	10	0.0833333
hsa_circ_0000383	240	10	0.0833333
hsa_circ_0027475	240	10	0.0833333
hsa_circ_0090973	240	10	0.0833333
hsa_circ_0105732	240	10	0.0833333
hsa_circ_0006608	241	10	0.0829876
hsa_circ_0073208	241	10	0.0829876
hsa_circ_0092018	241	10	0.0829876
hsa_circ_0096011	241	10	0.0829876
hsa_circ_0106018	241	10	0.0829876
hsa_circ_0114677	241	10	0.0829876
hsa_circ_0119064	458	19	0.0829694
hsa_circ_0108382	13182	546	0.0828402
hsa_circ_0012338	290	12	0.0827586
hsa_circ_0040321	290	12	0.0827586
hsa_circ_0008063	242	10	0.0826446
hsa_circ_0098700	242	10	0.0826446
hsa_circ_0101549	242	10	0.0826446
hsa_circ_0034893	243	10	0.0823045
hsa_circ_0039612	243	10	0.0823045
hsa_circ_0040765	243	10	0.0823045
hsa_circ_0095913	243	10	0.0823045
hsa_circ_0004700	292	12	0.0821918
hsa_circ_0082713	268	11	0.0820896
hsa_circ_0001576	244	10	0.0819672
hsa_circ_0023441	244	10	0.0819672
hsa_circ_0034324	244	10	0.0819672
hsa_circ_0067427	244	10	0.0819672
hsa_circ_0098883	244	10	0.0819672
hsa_circ_0105088	244	10	0.0819672
hsa_circ_0124117	269	11	0.0817844
hsa_circ_0005967	245	10	0.0816327
hsa_circ_0007840	245	10	0.0816327
hsa_circ_0058910	245	10	0.0816327
hsa_circ_0074868	245	10	0.0816327
hsa_circ_0113429	245	10	0.0816327
hsa_circ_0121211	245	10	0.0816327
hsa_circ_0072640	319	13	0.0815047
hsa_circ_0022619	246	10	0.0813008
hsa_circ_0051816	246	10	0.0813008
hsa_circ_0124001	246	10	0.0813008
hsa_circ_0128075	320	13	0.08125
hsa_circ_0008348	271	11	0.0811808
hsa_circ_0008753	271	11	0.0811808
hsa_circ_0073351	296	12	0.0810811
hsa_circ_0018218	247	10	0.0809717
hsa_circ_0019207	247	10	0.0809717
hsa_circ_0035848	247	10	0.0809717
hsa_circ_0073109	247	10	0.0809717
hsa_circ_0074264	247	10	0.0809717
hsa_circ_0032028	272	11	0.0808824
hsa_circ_0064143	248	10	0.0806452
hsa_circ_0064821	248	10	0.0806452
hsa_circ_0095179	248	10	0.0806452
hsa_circ_0109169	248	10	0.0806452
hsa_circ_0116771	273	11	0.0805861
hsa_circ_0128335	273	11	0.0805861
hsa_circ_0004586	249	10	0.0803213
hsa_circ_0033429	249	10	0.0803213
hsa_circ_0076866	249	10	0.0803213
hsa_circ_0090466	249	10	0.0803213
hsa_circ_0093693	249	10	0.0803213
hsa_circ_0006142	299	12	0.0802676
hsa_circ_0075030	250	10	0.08
hsa_circ_0097899	250	10	0.08
hsa_circ_0118815	250	10	0.08
hsa_circ_0130771	250	10	0.08
hsa_circ_0099435	326	13	0.0797546
hsa_circ_0003224	276	11	0.0797101
hsa_circ_0044721	276	11	0.0797101
hsa_circ_0001340	251	10	0.0796813
hsa_circ_0110566	251	10	0.0796813
hsa_circ_0131630	251	10	0.0796813
hsa_circ_0136819	251	10	0.0796813
hsa_circ_0087331	277	11	0.0794224
hsa_circ_0055120	252	10	0.0793651
hsa_circ_0058408	252	10	0.0793651
hsa_circ_0077627	252	10	0.0793651
hsa_circ_0109565	252	10	0.0793651
hsa_circ_0119335	252	10	0.0793651
hsa_circ_0096046	278	11	0.0791367
hsa_circ_0035482	253	10	0.0790514
hsa_circ_0036258	253	10	0.0790514
hsa_circ_0116918	279	11	0.078853
hsa_circ_0131701	330	13	0.0787879
hsa_circ_0077457	254	10	0.0787402
hsa_circ_0115869	254	10	0.0787402
hsa_circ_0121864	254	10	0.0787402
hsa_circ_0135867	254	10	0.0787402
hsa_circ_0119065	305	12	0.0786885
hsa_circ_0030734	255	10	0.0784314
hsa_circ_0037708	255	10	0.0784314
hsa_circ_0058840	255	10	0.0784314
hsa_circ_0079362	255	10	0.0784314
hsa_circ_0105128	255	10	0.0784314
hsa_circ_0119891	255	10	0.0784314
hsa_circ_0089958	281	11	0.0782918
hsa_circ_0000688	256	10	0.078125
hsa_circ_0006277	256	10	0.078125
hsa_circ_0021184	256	10	0.078125
hsa_circ_0070888	256	10	0.078125
hsa_circ_0100948	256	10	0.078125
hsa_circ_0103929	256	10	0.078125
hsa_circ_0138242	256	10	0.078125
hsa_circ_0052856	282	11	0.0780142
hsa_circ_0107809	282	11	0.0780142
hsa_circ_0128427	282	11	0.0780142
hsa_circ_0078145	257	10	0.077821
hsa_circ_0089335	257	10	0.077821
hsa_circ_0115113	257	10	0.077821
hsa_circ_0133245	773	30	0.0776197
hsa_circ_0107566	258	10	0.0775194
hsa_circ_0124318	258	10	0.0775194
hsa_circ_0137028	258	10	0.0775194
hsa_circ_0127723	284	11	0.0774648
hsa_circ_0027377	259	10	0.0772201
hsa_circ_0032482	259	10	0.0772201
hsa_circ_0134168	259	10	0.0772201
hsa_circ_0139630	259	10	0.0772201
hsa_circ_0121170	285	11	0.077193
hsa_circ_0032661	442	17	0.0769231
hsa_circ_0028979	260	10	0.0769231
hsa_circ_0049659	260	10	0.0769231
hsa_circ_0072052	260	10	0.0769231
hsa_circ_0072155	260	10	0.0769231
hsa_circ_0078134	260	10	0.0769231
hsa_circ_0112403	260	10	0.0769231
hsa_circ_0123071	260	10	0.0769231
hsa_circ_0139878	260	10	0.0769231
hsa_circ_0105056	287	11	0.0766551
hsa_circ_0069900	288	11	0.0763889
hsa_circ_0097349	288	11	0.0763889
hsa_circ_0130302	288	11	0.0763889
hsa_circ_0045283	262	10	0.0763359
hsa_circ_0099541	262	10	0.0763359
hsa_circ_0019146	315	12	0.0761905
hsa_circ_0004400	289	11	0.0761246
hsa_circ_0088804	289	11	0.0761246
hsa_circ_0117015	263	10	0.0760456
hsa_circ_0116420	290	11	0.0758621
hsa_circ_0015374	264	10	0.0757576
hsa_circ_0025728	264	10	0.0757576
hsa_circ_0041704	264	10	0.0757576
hsa_circ_0088756	264	10	0.0757576
hsa_circ_0097059	264	10	0.0757576
hsa_circ_0123760	264	10	0.0757576
hsa_circ_0087713	317	12	0.0757098
hsa_circ_0011748	291	11	0.0756014
hsa_circ_0008659	318	12	0.0754717
hsa_circ_0037041	265	10	0.0754717
hsa_circ_0065915	265	10	0.0754717
hsa_circ_0070929	265	10	0.0754717
hsa_circ_0077532	265	10	0.0754717
hsa_circ_0117534	265	10	0.0754717
hsa_circ_0058172	292	11	0.0753425
hsa_circ_0089565	292	11	0.0753425
hsa_circ_0049740	372	14	0.0752688
hsa_circ_0001065	266	10	0.075188
hsa_circ_0057205	266	10	0.075188
hsa_circ_0060537	266	10	0.075188
hsa_circ_0005594	320	12	0.075
hsa_circ_0047091	347	13	0.074928
hsa_circ_0033432	267	10	0.0749064
hsa_circ_0035128	267	10	0.0749064
hsa_circ_0064014	267	10	0.0749064
hsa_circ_0135169	267	10	0.0749064
hsa_circ_0137511	267	10	0.0749064
hsa_circ_0006303	294	11	0.0748299
hsa_circ_0051348	294	11	0.0748299
hsa_circ_0101039	348	13	0.0747126
hsa_circ_0122361	23704	885	0.0746709
hsa_circ_0045887	268	10	0.0746269
hsa_circ_0046661	268	10	0.0746269
hsa_circ_0091156	295	11	0.0745763
hsa_circ_0000491	269	10	0.0743494
hsa_circ_0000732	269	10	0.0743494
hsa_circ_0001003	269	10	0.0743494
hsa_circ_0008698	269	10	0.0743494
hsa_circ_0049355	269	10	0.0743494
hsa_circ_0090101	269	10	0.0743494
hsa_circ_0109194	269	10	0.0743494
hsa_circ_0127074	269	10	0.0743494
hsa_circ_0133729	269	10	0.0743494
hsa_circ_0105743	296	11	0.0743243
hsa_circ_0105356	324	12	0.0740741
hsa_circ_0076792	297	11	0.0740741
hsa_circ_0119987	297	11	0.0740741
hsa_circ_0119992	297	11	0.0740741
hsa_circ_0056715	270	10	0.0740741
hsa_circ_0073203	270	10	0.0740741
hsa_circ_0081336	270	10	0.0740741
hsa_circ_0090324	270	10	0.0740741
hsa_circ_0016942	298	11	0.0738255
hsa_circ_0038849	271	10	0.0738007
hsa_circ_0064890	271	10	0.0738007
hsa_circ_0136155	271	10	0.0738007
hsa_circ_0087584	299	11	0.0735786
hsa_circ_0104245	299	11	0.0735786
hsa_circ_0004614	272	10	0.0735294
hsa_circ_0024773	272	10	0.0735294
hsa_circ_0037812	272	10	0.0735294
hsa_circ_0065127	272	10	0.0735294
hsa_circ_0072838	272	10	0.0735294
hsa_circ_0114146	272	10	0.0735294
hsa_circ_0075728	327	12	0.0733945
hsa_circ_0041760	300	11	0.0733333
hsa_circ_0096979	300	11	0.0733333
hsa_circ_0002761	273	10	0.0732601
hsa_circ_0007350	273	10	0.0732601
hsa_circ_0053404	273	10	0.0732601
hsa_circ_0072023	273	10	0.0732601
hsa_circ_0072799	273	10	0.0732601
hsa_circ_0072880	273	10	0.0732601
hsa_circ_0076537	273	10	0.0732601
hsa_circ_0076916	273	10	0.0732601
hsa_circ_0083051	273	10	0.0732601
hsa_circ_0130481	273	10	0.0732601
hsa_circ_0076100	328	12	0.0731707
hsa_circ_0018281	301	11	0.0730897
hsa_circ_0045094	274	10	0.0729927
hsa_circ_0074502	274	10	0.0729927
hsa_circ_0076037	274	10	0.0729927
hsa_circ_0086153	274	10	0.0729927
hsa_circ_0097448	274	10	0.0729927
hsa_circ_0106859	274	10	0.0729927
hsa_circ_0124833	274	10	0.0729927
hsa_circ_0109007	329	12	0.0729483
hsa_circ_0098553	330	12	0.0727273
hsa_circ_0067163	275	10	0.0727273
hsa_circ_0111061	275	10	0.0727273
hsa_circ_0114145	275	10	0.0727273
hsa_circ_0136734	275	10	0.0727273
hsa_circ_0005588	276	10	0.0724638
hsa_circ_0026592	276	10	0.0724638
hsa_circ_0028491	276	10	0.0724638
hsa_circ_0040971	276	10	0.0724638
hsa_circ_0051123	276	10	0.0724638
hsa_circ_0069926	276	10	0.0724638
hsa_circ_0116561	276	10	0.0724638
hsa_circ_0138291	276	10	0.0724638
hsa_circ_0112087	304	11	0.0723684
hsa_circ_0136124	304	11	0.0723684
hsa_circ_0075804	720	26	0.0722222
hsa_circ_0030889	277	10	0.0722022
hsa_circ_0031150	277	10	0.0722022
hsa_circ_0035647	277	10	0.0722022
hsa_circ_0038508	277	10	0.0722022
hsa_circ_0055721	277	10	0.0722022
hsa_circ_0080866	277	10	0.0722022
hsa_circ_0106860	277	10	0.0722022
hsa_circ_0115047	277	10	0.0722022
hsa_circ_0115809	277	10	0.0722022
hsa_circ_0119125	277	10	0.0722022
hsa_circ_0122113	277	10	0.0722022
hsa_circ_0133590	277	10	0.0722022
hsa_circ_0084746	305	11	0.0721311
hsa_circ_0047657	278	10	0.0719424
hsa_circ_0073054	278	10	0.0719424
hsa_circ_0057452	306	11	0.0718954
hsa_circ_0130885	334	12	0.0718563
hsa_circ_0002637	279	10	0.0716846
hsa_circ_0045904	279	10	0.0716846
hsa_circ_0048762	279	10	0.0716846
hsa_circ_0079759	279	10	0.0716846
hsa_circ_0090087	279	10	0.0716846
hsa_circ_0104285	279	10	0.0716846
hsa_circ_0111036	279	10	0.0716846
hsa_circ_0113032	279	10	0.0716846
hsa_circ_0117582	279	10	0.0716846
hsa_circ_0119601	279	10	0.0716846
hsa_circ_0131804	279	10	0.0716846
hsa_circ_0003147	307	11	0.0716612
hsa_circ_0014850	335	12	0.0716418
hsa_circ_0124871	391	14	0.0716113
hsa_circ_0078053	280	10	0.0714286
hsa_circ_0082948	280	10	0.0714286
hsa_circ_0092300	280	10	0.0714286
hsa_circ_0126025	280	10	0.0714286
hsa_circ_0051506	393	14	0.0712468
hsa_circ_0013223	337	12	0.0712166
hsa_circ_0006917	281	10	0.0711744
hsa_circ_0012612	281	10	0.0711744
hsa_circ_0017827	281	10	0.0711744
hsa_circ_0053118	281	10	0.0711744
hsa_circ_0106812	281	10	0.0711744
hsa_circ_0115756	281	10	0.0711744
hsa_circ_0030009	282	10	0.070922
hsa_circ_0094763	282	10	0.070922
hsa_circ_0101577	282	10	0.070922
hsa_circ_0111669	282	10	0.070922
hsa_circ_0121616	282	10	0.070922
hsa_circ_0135993	282	10	0.070922
hsa_circ_0097672	311	11	0.0707395
hsa_circ_0003320	283	10	0.0706714
hsa_circ_0005135	283	10	0.0706714
hsa_circ_0008137	283	10	0.0706714
hsa_circ_0009248	283	10	0.0706714
hsa_circ_0024756	283	10	0.0706714
hsa_circ_0048519	283	10	0.0706714
hsa_circ_0134578	283	10	0.0706714
hsa_circ_0042790	312	11	0.0705128
hsa_circ_0070673	312	11	0.0705128
hsa_circ_0092937	312	11	0.0705128
hsa_circ_0027827	284	10	0.0704225
hsa_circ_0081492	284	10	0.0704225
hsa_circ_0092481	284	10	0.0704225
hsa_circ_0106373	284	10	0.0704225
hsa_circ_0000154	341	12	0.0703812
hsa_circ_0137920	342	12	0.0701754
hsa_circ_0021342	285	10	0.0701754
hsa_circ_0070703	285	10	0.0701754
hsa_circ_0079030	285	10	0.0701754
hsa_circ_0031971	343	12	0.0699708
hsa_circ_0046193	286	10	0.0699301
hsa_circ_0061746	286	10	0.0699301
hsa_circ_0101402	286	10	0.0699301
hsa_circ_0104724	286	10	0.0699301
hsa_circ_0131858	286	10	0.0699301
hsa_circ_0104246	315	11	0.0698413
hsa_circ_0109785	344	12	0.0697674
hsa_circ_0004146	287	10	0.0696864
hsa_circ_0005844	287	10	0.0696864
hsa_circ_0044470	287	10	0.0696864
hsa_circ_0065958	287	10	0.0696864
hsa_circ_0066594	287	10	0.0696864
hsa_circ_0082698	287	10	0.0696864
hsa_circ_0100400	287	10	0.0696864
hsa_circ_0111715	287	10	0.0696864
hsa_circ_0135940	316	11	0.0696203
hsa_circ_0025322	288	10	0.0694444
hsa_circ_0025959	288	10	0.0694444
hsa_circ_0060569	288	10	0.0694444
hsa_circ_0083069	288	10	0.0694444
hsa_circ_0050640	519	18	0.0693642
hsa_circ_0013221	318	11	0.0691824
hsa_circ_0018289	348	12	0.0689655
hsa_circ_0097616	348	12	0.0689655
hsa_circ_0037367	319	11	0.0689655
hsa_circ_0039565	290	10	0.0689655
hsa_circ_0102495	290	10	0.0689655
hsa_circ_0113343	290	10	0.0689655
hsa_circ_0119174	290	10	0.0689655
hsa_circ_0132161	290	10	0.0689655
hsa_circ_0122144	349	12	0.0687679
hsa_circ_0112229	320	11	0.06875
hsa_circ_0008592	291	10	0.0687285
hsa_circ_0047398	291	10	0.0687285
hsa_circ_0056713	291	10	0.0687285
hsa_circ_0086723	291	10	0.0687285
hsa_circ_0105132	291	10	0.0687285
hsa_circ_0131110	291	10	0.0687285
hsa_circ_0133367	291	10	0.0687285
hsa_circ_0060748	350	12	0.0685714
hsa_circ_0105838	321	11	0.0685358
hsa_circ_0039515	292	10	0.0684932
hsa_circ_0040687	292	10	0.0684932
hsa_circ_0044111	292	10	0.0684932
hsa_circ_0119519	292	10	0.0684932
hsa_circ_0138025	292	10	0.0684932
hsa_circ_0055548	322	11	0.068323
hsa_circ_0078940	322	11	0.068323
hsa_circ_0081427	322	11	0.068323
hsa_circ_0082015	322	11	0.068323
hsa_circ_0084667	322	11	0.068323
hsa_circ_0097495	322	11	0.068323
hsa_circ_0119693	322	11	0.068323
hsa_circ_0120704	322	11	0.068323
hsa_circ_0000334	293	10	0.0682594
hsa_circ_0027117	293	10	0.0682594
hsa_circ_0039158	293	10	0.0682594
hsa_circ_0079563	293	10	0.0682594
hsa_circ_0007042	323	11	0.0681115
hsa_circ_0005158	294	10	0.0680272
hsa_circ_0005285	294	10	0.0680272
hsa_circ_0023606	294	10	0.0680272
hsa_circ_0050618	294	10	0.0680272
hsa_circ_0066679	294	10	0.0680272
hsa_circ_0096102	294	10	0.0680272
hsa_circ_0106019	294	10	0.0680272
hsa_circ_0108522	294	10	0.0680272
hsa_circ_0111973	294	10	0.0680272
hsa_circ_0132460	294	10	0.0680272
hsa_circ_0095444	324	11	0.0679012
hsa_circ_0098880	354	12	0.0677966
hsa_circ_0115372	354	12	0.0677966
hsa_circ_0006087	295	10	0.0677966
hsa_circ_0034842	295	10	0.0677966
hsa_circ_0090998	295	10	0.0677966
hsa_circ_0115284	295	10	0.0677966
hsa_circ_0126589	295	10	0.0677966
hsa_circ_0140408	295	10	0.0677966
hsa_circ_0014799	296	10	0.0675676
hsa_circ_0030822	296	10	0.0675676
hsa_circ_0036732	296	10	0.0675676
hsa_circ_0043817	296	10	0.0675676
hsa_circ_0066401	296	10	0.0675676
hsa_circ_0101298	296	10	0.0675676
hsa_circ_0130715	296	10	0.0675676
hsa_circ_0131756	296	10	0.0675676
hsa_circ_0135954	296	10	0.0675676
hsa_circ_0138246	296	10	0.0675676
hsa_circ_0000392	326	11	0.0674847
hsa_circ_0048973	326	11	0.0674847
hsa_circ_0041391	297	10	0.0673401
hsa_circ_0049242	297	10	0.0673401
hsa_circ_0066119	297	10	0.0673401
hsa_circ_0110693	297	10	0.0673401
hsa_circ_0130441	297	10	0.0673401
hsa_circ_0066459	327	11	0.0672783
hsa_circ_0095445	327	11	0.0672783
hsa_circ_0107040	327	11	0.0672783
hsa_circ_0018989	298	10	0.0671141
hsa_circ_0022965	298	10	0.0671141
hsa_circ_0043107	298	10	0.0671141
hsa_circ_0048268	298	10	0.0671141
hsa_circ_0089939	298	10	0.0671141
hsa_circ_0104112	298	10	0.0671141
hsa_circ_0107628	298	10	0.0671141
hsa_circ_0110538	298	10	0.0671141
hsa_circ_0114641	298	10	0.0671141
hsa_circ_0022889	299	10	0.0668896
hsa_circ_0039465	299	10	0.0668896
hsa_circ_0052142	299	10	0.0668896
hsa_circ_0089911	299	10	0.0668896
hsa_circ_0116474	299	10	0.0668896
hsa_circ_0130863	299	10	0.0668896
hsa_circ_0097531	329	11	0.0668693
hsa_circ_0011509	330	11	0.0666667
hsa_circ_0065422	330	11	0.0666667
hsa_circ_0085711	330	11	0.0666667
hsa_circ_0089686	330	11	0.0666667
hsa_circ_0120240	330	11	0.0666667
hsa_circ_0004532	300	10	0.0666667
hsa_circ_0007787	300	10	0.0666667
hsa_circ_0034891	300	10	0.0666667
hsa_circ_0064613	300	10	0.0666667
hsa_circ_0070145	300	10	0.0666667
hsa_circ_0081863	300	10	0.0666667
hsa_circ_0083123	300	10	0.0666667
hsa_circ_0089643	300	10	0.0666667
hsa_circ_0092283	300	10	0.0666667
hsa_circ_0092289	300	10	0.0666667
hsa_circ_0030847	361	12	0.066482
hsa_circ_0132293	361	12	0.066482
hsa_circ_0000250	331	11	0.0664653
hsa_circ_0007171	331	11	0.0664653
hsa_circ_0051525	331	11	0.0664653
hsa_circ_0000849	301	10	0.0664452
hsa_circ_0007039	301	10	0.0664452
hsa_circ_0063983	301	10	0.0664452
hsa_circ_0090959	301	10	0.0664452
hsa_circ_0115555	301	10	0.0664452
hsa_circ_0117802	301	10	0.0664452
hsa_circ_0122351	301	10	0.0664452
hsa_circ_0139715	392	13	0.0663265
hsa_circ_0021441	362	12	0.0662983
hsa_circ_0114961	362	12	0.0662983
hsa_circ_0026026	332	11	0.0662651
hsa_circ_0096672	332	11	0.0662651
hsa_circ_0024067	302	10	0.0662252
hsa_circ_0082040	302	10	0.0662252
hsa_circ_0097126	302	10	0.0662252
hsa_circ_0110424	302	10	0.0662252
hsa_circ_0125933	302	10	0.0662252
hsa_circ_0137730	333	11	0.0660661
hsa_circ_0002904	424	14	0.0660377
hsa_circ_0044709	424	14	0.0660377
hsa_circ_0010181	303	10	0.0660066
hsa_circ_0031151	303	10	0.0660066
hsa_circ_0036505	303	10	0.0660066
hsa_circ_0038073	303	10	0.0660066
hsa_circ_0059044	303	10	0.0660066
hsa_circ_0061363	303	10	0.0660066
hsa_circ_0094958	303	10	0.0660066
hsa_circ_0107481	303	10	0.0660066
hsa_circ_0138006	394	13	0.0659898
hsa_circ_0048750	364	12	0.0659341
hsa_circ_0013745	334	11	0.0658683
hsa_circ_0135808	334	11	0.0658683
hsa_circ_0081490	395	13	0.0658228
hsa_circ_0008933	304	10	0.0657895
hsa_circ_0023723	304	10	0.0657895
hsa_circ_0054401	304	10	0.0657895
hsa_circ_0066078	304	10	0.0657895
hsa_circ_0066131	304	10	0.0657895
hsa_circ_0067326	304	10	0.0657895
hsa_circ_0110325	304	10	0.0657895
hsa_circ_0140543	304	10	0.0657895
hsa_circ_0095167	365	12	0.0657534
hsa_circ_0117886	335	11	0.0656716
hsa_circ_0006344	305	10	0.0655738
hsa_circ_0013509	305	10	0.0655738
hsa_circ_0072991	305	10	0.0655738
hsa_circ_0103795	305	10	0.0655738
hsa_circ_0109401	305	10	0.0655738
hsa_circ_0111068	305	10	0.0655738
hsa_circ_0115033	305	10	0.0655738
hsa_circ_0134748	305	10	0.0655738
hsa_circ_0136755	305	10	0.0655738
hsa_circ_0037481	336	11	0.0654762
hsa_circ_0077259	336	11	0.0654762
hsa_circ_0115855	336	11	0.0654762
hsa_circ_0015210	367	12	0.0653951
hsa_circ_0065315	367	12	0.0653951
hsa_circ_0008325	306	10	0.0653595
hsa_circ_0011447	306	10	0.0653595
hsa_circ_0104568	306	10	0.0653595
hsa_circ_0113093	306	10	0.0653595
hsa_circ_0114884	306	10	0.0653595
hsa_circ_0135173	306	10	0.0653595
hsa_circ_0049924	337	11	0.0652819
hsa_circ_0021998	429	14	0.0652681
hsa_circ_0063390	368	12	0.0652174
hsa_circ_0023715	307	10	0.0651466
hsa_circ_0109765	307	10	0.0651466
hsa_circ_0127601	307	10	0.0651466
hsa_circ_0060843	369	12	0.0650407
hsa_circ_0116542	400	13	0.065
hsa_circ_0053028	462	15	0.0649351
hsa_circ_0005672	308	10	0.0649351
hsa_circ_0039368	308	10	0.0649351
hsa_circ_0060728	308	10	0.0649351
hsa_circ_0065574	308	10	0.0649351
hsa_circ_0102223	308	10	0.0649351
hsa_circ_0109350	308	10	0.0649351
hsa_circ_0112896	308	10	0.0649351
hsa_circ_0128532	308	10	0.0649351
hsa_circ_0129261	308	10	0.0649351
hsa_circ_0133542	308	10	0.0649351
hsa_circ_0134511	339	11	0.0648968
hsa_circ_0090309	370	12	0.0648649
hsa_circ_0014988	309	10	0.0647249
hsa_circ_0027486	309	10	0.0647249
hsa_circ_0102980	309	10	0.0647249
hsa_circ_0126031	309	10	0.0647249
hsa_circ_0075074	340	11	0.0647059
hsa_circ_0106042	340	11	0.0647059
hsa_circ_0019404	372	12	0.0645161
hsa_circ_0030286	372	12	0.0645161
hsa_circ_0031301	341	11	0.0645161
hsa_circ_0051427	341	11	0.0645161
hsa_circ_0134063	341	11	0.0645161
hsa_circ_0004414	310	10	0.0645161
hsa_circ_0004967	310	10	0.0645161
hsa_circ_0005261	310	10	0.0645161
hsa_circ_0090506	310	10	0.0645161
hsa_circ_0097062	310	10	0.0645161
hsa_circ_0111753	310	10	0.0645161
hsa_circ_0113723	310	10	0.0645161
hsa_circ_0130322	310	10	0.0645161
hsa_circ_0106433	342	11	0.0643275
hsa_circ_0006849	311	10	0.0643087
hsa_circ_0028488	311	10	0.0643087
hsa_circ_0057987	311	10	0.0643087
hsa_circ_0082343	311	10	0.0643087
hsa_circ_0090328	311	10	0.0643087
hsa_circ_0103360	311	10	0.0643087
hsa_circ_0105637	311	10	0.0643087
hsa_circ_0018264	312	10	0.0641026
hsa_circ_0029944	312	10	0.0641026
hsa_circ_0046496	312	10	0.0641026
hsa_circ_0106822	312	10	0.0641026
hsa_circ_0108093	312	10	0.0641026
hsa_circ_0113009	312	10	0.0641026
hsa_circ_0049438	344	11	0.0639535
hsa_circ_0091435	344	11	0.0639535
hsa_circ_0118664	344	11	0.0639535
hsa_circ_0029076	313	10	0.0638978
hsa_circ_0039053	313	10	0.0638978
hsa_circ_0046229	313	10	0.0638978
hsa_circ_0059906	313	10	0.0638978
hsa_circ_0071125	313	10	0.0638978
hsa_circ_0090445	313	10	0.0638978
hsa_circ_0127830	313	10	0.0638978
hsa_circ_0055197	470	15	0.0638298
hsa_circ_0071923	345	11	0.0637681
hsa_circ_0001555	314	10	0.0636943
hsa_circ_0004682	314	10	0.0636943
hsa_circ_0022451	314	10	0.0636943
hsa_circ_0037474	314	10	0.0636943
hsa_circ_0080101	314	10	0.0636943
hsa_circ_0129570	314	10	0.0636943
hsa_circ_0077205	346	11	0.0635838
hsa_circ_0119571	378	12	0.0634921
hsa_circ_0008646	315	10	0.0634921
hsa_circ_0022536	315	10	0.0634921
hsa_circ_0077868	315	10	0.0634921
hsa_circ_0102480	315	10	0.0634921
hsa_circ_0137416	315	10	0.0634921
hsa_circ_0062804	347	11	0.0634006
hsa_circ_0134066	347	11	0.0634006
hsa_circ_0011061	316	10	0.0632911
hsa_circ_0038329	316	10	0.0632911
hsa_circ_0072984	316	10	0.0632911
hsa_circ_0102727	411	13	0.0632603
hsa_circ_0131880	348	11	0.0632184
hsa_circ_0042758	317	10	0.0630915
hsa_circ_0050172	317	10	0.0630915
hsa_circ_0112383	317	10	0.0630915
hsa_circ_0116744	317	10	0.0630915
hsa_circ_0119961	317	10	0.0630915
hsa_circ_0003424	349	11	0.0630372
hsa_circ_0118678	349	11	0.0630372
hsa_circ_0120912	349	11	0.0630372
hsa_circ_0131386	381	12	0.0629921
hsa_circ_0046776	318	10	0.0628931
hsa_circ_0061567	318	10	0.0628931
hsa_circ_0068001	318	10	0.0628931
hsa_circ_0126543	318	10	0.0628931
hsa_circ_0011693	350	11	0.0628571
hsa_circ_0109556	350	11	0.0628571
hsa_circ_0103972	382	12	0.0628272
hsa_circ_0105196	382	12	0.0628272
hsa_circ_0061528	414	13	0.0628019
hsa_circ_0012844	319	10	0.0626959
hsa_circ_0087161	319	10	0.0626959
hsa_circ_0096176	319	10	0.0626959
hsa_circ_0136536	319	10	0.0626959
hsa_circ_0138040	319	10	0.0626959
hsa_circ_0002199	351	11	0.0626781
hsa_circ_0115299	351	11	0.0626781
hsa_circ_0127724	351	11	0.0626781
hsa_circ_0072104	383	12	0.0626632
hsa_circ_0069812	384	12	0.0625
hsa_circ_0039381	352	11	0.0625
hsa_circ_0004271	320	10	0.0625
hsa_circ_0012127	320	10	0.0625
hsa_circ_0040766	320	10	0.0625
hsa_circ_0054404	320	10	0.0625
hsa_circ_0101546	320	10	0.0625
hsa_circ_0139361	320	10	0.0625
hsa_circ_0015957	353	11	0.0623229
hsa_circ_0026160	353	11	0.0623229
hsa_circ_0074211	353	11	0.0623229
hsa_circ_0011311	321	10	0.0623053
hsa_circ_0032334	321	10	0.0623053
hsa_circ_0049231	321	10	0.0623053
hsa_circ_0135994	321	10	0.0623053
hsa_circ_0087162	386	12	0.0621762
hsa_circ_0099232	386	12	0.0621762
hsa_circ_0004738	354	11	0.0621469
hsa_circ_0072583	676	21	0.0621302
hsa_circ_0024023	323	10	0.0619195
hsa_circ_0065338	323	10	0.0619195
hsa_circ_0108767	323	10	0.0619195
hsa_circ_0023430	356	11	0.0617978
hsa_circ_0091304	356	11	0.0617978
hsa_circ_0135341	356	11	0.0617978
hsa_circ_0000560	324	10	0.0617284
hsa_circ_0026120	324	10	0.0617284
hsa_circ_0029422	324	10	0.0617284
hsa_circ_0064072	324	10	0.0617284
hsa_circ_0079093	324	10	0.0617284
hsa_circ_0124057	324	10	0.0617284
hsa_circ_0127373	324	10	0.0617284
hsa_circ_0052214	357	11	0.0616246
hsa_circ_0098497	357	11	0.0616246
hsa_circ_0016997	325	10	0.0615385
hsa_circ_0040037	325	10	0.0615385
hsa_circ_0113381	325	10	0.0615385
hsa_circ_0114367	325	10	0.0615385
hsa_circ_0131403	325	10	0.0615385
hsa_circ_0010412	358	11	0.0614525
hsa_circ_0115430	391	12	0.0613811
hsa_circ_0012598	326	10	0.0613497
hsa_circ_0026174	326	10	0.0613497
hsa_circ_0058244	326	10	0.0613497
hsa_circ_0080322	326	10	0.0613497
hsa_circ_0116333	326	10	0.0613497
hsa_circ_0055613	359	11	0.0612813
hsa_circ_0023490	392	12	0.0612245
hsa_circ_0005845	327	10	0.0611621
hsa_circ_0052045	327	10	0.0611621
hsa_circ_0052166	327	10	0.0611621
hsa_circ_0080514	327	10	0.0611621
hsa_circ_0110040	327	10	0.0611621
hsa_circ_0110198	327	10	0.0611621
hsa_circ_0119332	327	10	0.0611621
hsa_circ_0127228	327	10	0.0611621
hsa_circ_0016733	360	11	0.0611111
hsa_circ_0037477	360	11	0.0611111
hsa_circ_0057395	360	11	0.0611111
hsa_circ_0092019	360	11	0.0611111
hsa_circ_0108716	360	11	0.0611111
hsa_circ_0124133	360	11	0.0611111
hsa_circ_0077659	426	13	0.0610329
hsa_circ_0002160	328	10	0.0609756
hsa_circ_0004819	328	10	0.0609756
hsa_circ_0038507	328	10	0.0609756
hsa_circ_0058490	328	10	0.0609756
hsa_circ_0082947	328	10	0.0609756
hsa_circ_0124116	328	10	0.0609756
hsa_circ_0131216	328	10	0.0609756
hsa_circ_0133562	361	11	0.0609418
hsa_circ_0045905	329	10	0.0607903
hsa_circ_0105998	329	10	0.0607903
hsa_circ_0109337	329	10	0.0607903
hsa_circ_0001870	362	11	0.0607735
hsa_circ_0007080	362	11	0.0607735
hsa_circ_0126613	429	13	0.0606061
hsa_circ_0092142	396	12	0.0606061
hsa_circ_0004477	330	10	0.0606061
hsa_circ_0010778	330	10	0.0606061
hsa_circ_0011848	330	10	0.0606061
hsa_circ_0051687	330	10	0.0606061
hsa_circ_0067251	330	10	0.0606061
hsa_circ_0092196	330	10	0.0606061
hsa_circ_0105877	330	10	0.0606061
hsa_circ_0057941	397	12	0.0604534
hsa_circ_0018635	364	11	0.0604396
hsa_circ_0060778	364	11	0.0604396
hsa_circ_0002431	331	10	0.060423
hsa_circ_0004457	331	10	0.060423
hsa_circ_0007591	331	10	0.060423
hsa_circ_0009249	331	10	0.060423
hsa_circ_0013353	331	10	0.060423
hsa_circ_0042947	331	10	0.060423
hsa_circ_0057795	331	10	0.060423
hsa_circ_0068233	331	10	0.060423
hsa_circ_0079031	331	10	0.060423
hsa_circ_0091419	331	10	0.060423
hsa_circ_0095333	331	10	0.060423
hsa_circ_0109161	431	13	0.0603248
hsa_circ_0092752	398	12	0.0603015
hsa_circ_0040832	365	11	0.060274
hsa_circ_0102655	365	11	0.060274
hsa_circ_0031424	332	10	0.060241
hsa_circ_0045362	332	10	0.060241
hsa_circ_0095035	332	10	0.060241
hsa_circ_0108458	332	10	0.060241
hsa_circ_0114345	332	10	0.060241
hsa_circ_0137446	332	10	0.060241
hsa_circ_0140512	332	10	0.060241
hsa_circ_0100899	399	12	0.0601504
hsa_circ_0015982	499	15	0.0601202
hsa_circ_0003506	366	11	0.0601093
hsa_circ_0004811	366	11	0.0601093
hsa_circ_0076467	366	11	0.0601093
hsa_circ_0051685	333	10	0.0600601
hsa_circ_0076769	333	10	0.0600601
hsa_circ_0087580	333	10	0.0600601
hsa_circ_0072641	433	13	0.0600462
hsa_circ_0062812	367	11	0.0599455
hsa_circ_0107659	367	11	0.0599455
hsa_circ_0128268	367	11	0.0599455
hsa_circ_0137152	367	11	0.0599455
hsa_circ_0036810	334	10	0.0598802
hsa_circ_0058736	334	10	0.0598802
hsa_circ_0124768	334	10	0.0598802
hsa_circ_0064625	368	11	0.0597826
hsa_circ_0136885	402	12	0.0597015
hsa_circ_0010930	335	10	0.0597015
hsa_circ_0044825	335	10	0.0597015
hsa_circ_0111971	335	10	0.0597015
hsa_circ_0108023	369	11	0.0596206
hsa_circ_0040852	336	10	0.0595238
hsa_circ_0047089	336	10	0.0595238
hsa_circ_0077605	336	10	0.0595238
hsa_circ_0109881	336	10	0.0595238
hsa_circ_0113091	336	10	0.0595238
hsa_circ_0126099	336	10	0.0595238
hsa_circ_0116998	370	11	0.0594595
hsa_circ_0105424	707	21	0.0594059
hsa_circ_0045330	404	12	0.0594059
hsa_circ_0066705	404	12	0.0594059
hsa_circ_0098832	404	12	0.0594059
hsa_circ_0102571	1550	46	0.0593548
hsa_circ_0009850	337	10	0.0593472
hsa_circ_0029170	337	10	0.0593472
hsa_circ_0048279	337	10	0.0593472
hsa_circ_0096023	337	10	0.0593472
hsa_circ_0109542	337	10	0.0593472
hsa_circ_0114925	337	10	0.0593472
hsa_circ_0122300	337	10	0.0593472
hsa_circ_0138011	337	10	0.0593472
hsa_circ_0109153	573	17	0.0593368
hsa_circ_0014982	371	11	0.0592992
hsa_circ_0120447	371	11	0.0592992
hsa_circ_0128085	371	11	0.0592992
hsa_circ_0058585	405	12	0.0592593
hsa_circ_0026053	338	10	0.0591716
hsa_circ_0032547	338	10	0.0591716
hsa_circ_0037282	338	10	0.0591716
hsa_circ_0057768	338	10	0.0591716
hsa_circ_0084952	338	10	0.0591716
hsa_circ_0089371	338	10	0.0591716
hsa_circ_0096369	338	10	0.0591716
hsa_circ_0108565	338	10	0.0591716
hsa_circ_0113003	338	10	0.0591716
hsa_circ_0113430	338	10	0.0591716
hsa_circ_0016110	372	11	0.0591398
hsa_circ_0117764	372	11	0.0591398
hsa_circ_0120859	372	11	0.0591398
hsa_circ_0085818	575	17	0.0591304
hsa_circ_0129577	406	12	0.0591133
hsa_circ_0077846	339	10	0.0589971
hsa_circ_0107236	339	10	0.0589971
hsa_circ_0129571	339	10	0.0589971
hsa_circ_0134504	339	10	0.0589971
hsa_circ_0066780	373	11	0.0589812
hsa_circ_0104769	373	11	0.0589812
hsa_circ_0028503	441	13	0.0589569
hsa_circ_0077591	475	14	0.0589474
hsa_circ_0055820	374	11	0.0588235
hsa_circ_0037909	340	10	0.0588235
hsa_circ_0065617	340	10	0.0588235
hsa_circ_0067278	340	10	0.0588235
hsa_circ_0081301	340	10	0.0588235
hsa_circ_0086656	340	10	0.0588235
hsa_circ_0131712	340	10	0.0588235
hsa_circ_0027977	443	13	0.0586907
hsa_circ_0081512	443	13	0.0586907
hsa_circ_0072453	375	11	0.0586667
hsa_circ_0076793	375	11	0.0586667
hsa_circ_0123024	375	11	0.0586667
hsa_circ_0131375	375	11	0.0586667
hsa_circ_0015094	341	10	0.058651
hsa_circ_0085782	341	10	0.058651
hsa_circ_0140532	341	10	0.058651
hsa_circ_0004786	478	14	0.0585774
hsa_circ_0023052	444	13	0.0585586
hsa_circ_0043860	444	13	0.0585586
hsa_circ_0008847	376	11	0.0585106
hsa_circ_0024480	376	11	0.0585106
hsa_circ_0085116	376	11	0.0585106
hsa_circ_0100035	376	11	0.0585106
hsa_circ_0003218	342	10	0.0584795
hsa_circ_0016112	342	10	0.0584795
hsa_circ_0026683	342	10	0.0584795
hsa_circ_0050645	342	10	0.0584795
hsa_circ_0059480	342	10	0.0584795
hsa_circ_0073978	342	10	0.0584795
hsa_circ_0092075	342	10	0.0584795
hsa_circ_0109015	342	10	0.0584795
hsa_circ_0118903	342	10	0.0584795
hsa_circ_0130292	342	10	0.0584795
hsa_circ_0140197	342	10	0.0584795
hsa_circ_0138004	445	13	0.058427
hsa_circ_0053235	377	11	0.0583554
hsa_circ_0116418	377	11	0.0583554
hsa_circ_0005609	343	10	0.058309
hsa_circ_0005774	343	10	0.058309
hsa_circ_0020933	343	10	0.058309
hsa_circ_0023467	343	10	0.058309
hsa_circ_0093127	343	10	0.058309
hsa_circ_0095918	481	14	0.0582121
hsa_circ_0002980	378	11	0.0582011
hsa_circ_0013222	378	11	0.0582011
hsa_circ_0046906	378	11	0.0582011
hsa_circ_0087332	378	11	0.0582011
hsa_circ_0000455	344	10	0.0581395
hsa_circ_0072154	344	10	0.0581395
hsa_circ_0102157	344	10	0.0581395
hsa_circ_0120987	344	10	0.0581395
hsa_circ_0133285	344	10	0.0581395
hsa_circ_0060528	448	13	0.0580357
hsa_circ_0026050	345	10	0.057971
hsa_circ_0030543	345	10	0.057971
hsa_circ_0098585	345	10	0.057971
hsa_circ_0103631	380	11	0.0578947
hsa_circ_0073810	415	12	0.0578313
hsa_circ_0001307	346	10	0.0578035
hsa_circ_0001848	346	10	0.0578035
hsa_circ_0005763	346	10	0.0578035
hsa_circ_0006988	346	10	0.0578035
hsa_circ_0035633	346	10	0.0578035
hsa_circ_0039017	346	10	0.0578035
hsa_circ_0053131	346	10	0.0578035
hsa_circ_0077893	346	10	0.0578035
hsa_circ_0111707	346	10	0.0578035
hsa_circ_0050111	381	11	0.0577428
hsa_circ_0093889	381	11	0.0577428
hsa_circ_0075034	416	12	0.0576923
hsa_circ_0115373	416	12	0.0576923
hsa_circ_0012109	347	10	0.0576369
hsa_circ_0053038	347	10	0.0576369
hsa_circ_0082304	347	10	0.0576369
hsa_circ_0085282	347	10	0.0576369
hsa_circ_0125816	347	10	0.0576369
hsa_circ_0138241	347	10	0.0576369
hsa_circ_0081198	382	11	0.0575916
hsa_circ_0053953	417	12	0.057554
hsa_circ_0009152	348	10	0.0574713
hsa_circ_0055892	348	10	0.0574713
hsa_circ_0065916	383	11	0.0574413
hsa_circ_0074995	383	11	0.0574413
hsa_circ_0122838	383	11	0.0574413
hsa_circ_0113244	453	13	0.0573951
hsa_circ_0006174	349	10	0.0573066
hsa_circ_0010100	349	10	0.0573066
hsa_circ_0018068	349	10	0.0573066
hsa_circ_0064967	349	10	0.0573066
hsa_circ_0137946	349	10	0.0573066
hsa_circ_0078477	384	11	0.0572917
hsa_circ_0039555	385	11	0.0571429
hsa_circ_0068379	385	11	0.0571429
hsa_circ_0001292	350	10	0.0571429
hsa_circ_0004716	350	10	0.0571429
hsa_circ_0009861	350	10	0.0571429
hsa_circ_0012963	350	10	0.0571429
hsa_circ_0050668	350	10	0.0571429
hsa_circ_0067580	350	10	0.0571429
hsa_circ_0068863	350	10	0.0571429
hsa_circ_0105164	350	10	0.0571429
hsa_circ_0110966	350	10	0.0571429
hsa_circ_0003644	421	12	0.0570071
hsa_circ_0130826	421	12	0.0570071
hsa_circ_0006185	386	11	0.0569948
hsa_circ_0114220	386	11	0.0569948
hsa_circ_0120756	386	11	0.0569948
hsa_circ_0003584	351	10	0.0569801
hsa_circ_0003864	351	10	0.0569801
hsa_circ_0018455	351	10	0.0569801
hsa_circ_0049356	351	10	0.0569801
hsa_circ_0057446	351	10	0.0569801
hsa_circ_0060352	351	10	0.0569801
hsa_circ_0114709	351	10	0.0569801
hsa_circ_0117296	351	10	0.0569801
hsa_circ_0125496	351	10	0.0569801
hsa_circ_0126723	351	10	0.0569801
hsa_circ_0129631	351	10	0.0569801
hsa_circ_0136920	351	10	0.0569801
hsa_circ_0138524	351	10	0.0569801
hsa_circ_0140195	351	10	0.0569801
hsa_circ_0032662	598	17	0.0568562
hsa_circ_0020846	387	11	0.0568475
hsa_circ_0082783	387	11	0.0568475
hsa_circ_0104778	387	11	0.0568475
hsa_circ_0105496	387	11	0.0568475
hsa_circ_0016806	352	10	0.0568182
hsa_circ_0031935	352	10	0.0568182
hsa_circ_0062875	352	10	0.0568182
hsa_circ_0068423	352	10	0.0568182
hsa_circ_0101085	352	10	0.0568182
hsa_circ_0126299	352	10	0.0568182
hsa_circ_0130436	352	10	0.0568182
hsa_circ_0116158	564	16	0.0567376
hsa_circ_0098879	423	12	0.0567376
hsa_circ_0027672	388	11	0.056701
hsa_circ_0009189	353	10	0.0566572
hsa_circ_0026145	353	10	0.0566572
hsa_circ_0040764	353	10	0.0566572
hsa_circ_0041726	353	10	0.0566572
hsa_circ_0062637	389	11	0.0565553
hsa_circ_0006515	354	10	0.0564972
hsa_circ_0047655	354	10	0.0564972
hsa_circ_0051844	354	10	0.0564972
hsa_circ_0059982	354	10	0.0564972
hsa_circ_0087504	354	10	0.0564972
hsa_circ_0096470	354	10	0.0564972
hsa_circ_0098172	354	10	0.0564972
hsa_circ_0099088	354	10	0.0564972
hsa_circ_0125623	354	10	0.0564972
hsa_circ_0134875	354	10	0.0564972
hsa_circ_0081849	390	11	0.0564103
hsa_circ_0023615	461	13	0.0563991
hsa_circ_0005443	355	10	0.056338
hsa_circ_0036733	355	10	0.056338
hsa_circ_0105653	355	10	0.056338
hsa_circ_0127564	355	10	0.056338
hsa_circ_0134372	355	10	0.056338
hsa_circ_0010426	391	11	0.056266
hsa_circ_0083161	391	11	0.056266
hsa_circ_0110687	391	11	0.056266
hsa_circ_0114893	391	11	0.056266
hsa_circ_0120165	391	11	0.056266
hsa_circ_0122049	391	11	0.056266
hsa_circ_0043427	356	10	0.0561798
hsa_circ_0052419	356	10	0.0561798
hsa_circ_0064514	356	10	0.0561798
hsa_circ_0107404	356	10	0.0561798
hsa_circ_0121000	356	10	0.0561798
hsa_circ_0137719	356	10	0.0561798
hsa_circ_0093726	392	11	0.0561224
hsa_circ_0106833	392	11	0.0561224
hsa_circ_0124550	499	14	0.0561122
hsa_circ_0075065	464	13	0.0560345
hsa_circ_0001398	357	10	0.0560224
hsa_circ_0011758	357	10	0.0560224
hsa_circ_0080107	357	10	0.0560224
hsa_circ_0080805	357	10	0.0560224
hsa_circ_0096131	357	10	0.0560224
hsa_circ_0102900	357	10	0.0560224
hsa_circ_0134179	357	10	0.0560224
hsa_circ_0002989	358	10	0.0558659
hsa_circ_0017680	358	10	0.0558659
hsa_circ_0053268	358	10	0.0558659
hsa_circ_0073209	358	10	0.0558659
hsa_circ_0020285	394	11	0.0558376
hsa_circ_0046944	394	11	0.0558376
hsa_circ_0063812	394	11	0.0558376
hsa_circ_0074652	394	11	0.0558376
hsa_circ_0085849	394	11	0.0558376
hsa_circ_0109203	394	11	0.0558376
hsa_circ_0020532	466	13	0.055794
hsa_circ_0005559	359	10	0.0557103
hsa_circ_0008378	359	10	0.0557103
hsa_circ_0013373	359	10	0.0557103
hsa_circ_0013694	359	10	0.0557103
hsa_circ_0019259	359	10	0.0557103
hsa_circ_0042761	359	10	0.0557103
hsa_circ_0059726	359	10	0.0557103
hsa_circ_0093883	359	10	0.0557103
hsa_circ_0104110	359	10	0.0557103
hsa_circ_0119599	359	10	0.0557103
hsa_circ_0126106	359	10	0.0557103
hsa_circ_0127077	359	10	0.0557103
hsa_circ_0107011	395	11	0.0556962
hsa_circ_0116546	395	11	0.0556962
hsa_circ_0114713	432	12	0.0555556
hsa_circ_0005740	396	11	0.0555556
hsa_circ_0066912	396	11	0.0555556
hsa_circ_0090451	396	11	0.0555556
hsa_circ_0122228	396	11	0.0555556
hsa_circ_0000061	360	10	0.0555556
hsa_circ_0038716	360	10	0.0555556
hsa_circ_0048049	360	10	0.0555556
hsa_circ_0058324	360	10	0.0555556
hsa_circ_0059105	360	10	0.0555556
hsa_circ_0070479	360	10	0.0555556
hsa_circ_0083533	360	10	0.0555556
hsa_circ_0091188	360	10	0.0555556
hsa_circ_0105215	360	10	0.0555556
hsa_circ_0119357	360	10	0.0555556
hsa_circ_0123686	360	10	0.0555556
hsa_circ_0135934	360	10	0.0555556
hsa_circ_0113017	433	12	0.0554273
hsa_circ_0099177	1191	33	0.0554156
hsa_circ_0042738	397	11	0.0554156
hsa_circ_0077112	397	11	0.0554156
hsa_circ_0005990	361	10	0.0554017
hsa_circ_0120053	361	10	0.0554017
hsa_circ_0135221	361	10	0.0554017
hsa_circ_0044777	434	12	0.0552995
hsa_circ_0094451	434	12	0.0552995
hsa_circ_0082014	398	11	0.0552764
hsa_circ_0094843	398	11	0.0552764
hsa_circ_0101882	398	11	0.0552764
hsa_circ_0006810	362	10	0.0552486
hsa_circ_0022432	362	10	0.0552486
hsa_circ_0076764	362	10	0.0552486
hsa_circ_0094381	362	10	0.0552486
hsa_circ_0110578	362	10	0.0552486
hsa_circ_0112077	362	10	0.0552486
hsa_circ_0063750	399	11	0.0551378
hsa_circ_0064318	399	11	0.0551378
hsa_circ_0121164	399	11	0.0551378
hsa_circ_0010151	363	10	0.0550964
hsa_circ_0032642	363	10	0.0550964
hsa_circ_0046136	363	10	0.0550964
hsa_circ_0103895	363	10	0.0550964
hsa_circ_0109097	363	10	0.0550964
hsa_circ_0126102	363	10	0.0550964
hsa_circ_0134749	363	10	0.0550964
hsa_circ_0115847	472	13	0.0550847
hsa_circ_0060491	436	12	0.0550459
hsa_circ_0118158	436	12	0.0550459
hsa_circ_0089956	400	11	0.055
hsa_circ_0023830	364	10	0.0549451
hsa_circ_0030382	364	10	0.0549451
hsa_circ_0050355	364	10	0.0549451
hsa_circ_0056188	364	10	0.0549451
hsa_circ_0072099	364	10	0.0549451
hsa_circ_0118953	364	10	0.0549451
hsa_circ_0137469	364	10	0.0549451
hsa_circ_0001203	437	12	0.0549199
hsa_circ_0076099	437	12	0.0549199
hsa_circ_0050954	401	11	0.0548628
hsa_circ_0084376	401	11	0.0548628
hsa_circ_0124899	401	11	0.0548628
hsa_circ_0014804	438	12	0.0547945
hsa_circ_0102192	438	12	0.0547945
hsa_circ_0125857	438	12	0.0547945
hsa_circ_0010615	365	10	0.0547945
hsa_circ_0090467	365	10	0.0547945
hsa_circ_0122441	365	10	0.0547945
hsa_circ_0140753	365	10	0.0547945
hsa_circ_0000832	402	11	0.0547264
hsa_circ_0028305	402	11	0.0547264
hsa_circ_0038822	402	11	0.0547264
hsa_circ_0007328	366	10	0.0546448
hsa_circ_0028655	366	10	0.0546448
hsa_circ_0048125	366	10	0.0546448
hsa_circ_0080947	366	10	0.0546448
hsa_circ_0098764	366	10	0.0546448
hsa_circ_0119894	366	10	0.0546448
hsa_circ_0126187	366	10	0.0546448
hsa_circ_0127378	366	10	0.0546448
hsa_circ_0070478	403	11	0.0545906
hsa_circ_0093681	403	11	0.0545906
hsa_circ_0015723	440	12	0.0545455
hsa_circ_0136415	917	25	0.0545256
hsa_circ_0048832	367	10	0.0544959
hsa_circ_0106368	367	10	0.0544959
hsa_circ_0110619	367	10	0.0544959
hsa_circ_0119201	367	10	0.0544959
hsa_circ_0135493	367	10	0.0544959
hsa_circ_0025156	404	11	0.0544554
hsa_circ_0085705	404	11	0.0544554
hsa_circ_0027660	441	12	0.0544218
hsa_circ_0004894	478	13	0.0543933
hsa_circ_0006170	368	10	0.0543478
hsa_circ_0088360	368	10	0.0543478
hsa_circ_0107717	368	10	0.0543478
hsa_circ_0114112	368	10	0.0543478
hsa_circ_0118964	368	10	0.0543478
hsa_circ_0122916	368	10	0.0543478
hsa_circ_0040078	405	11	0.054321
hsa_circ_0058170	405	11	0.054321
hsa_circ_0060313	405	11	0.054321
hsa_circ_0029286	369	10	0.0542005
hsa_circ_0129827	369	10	0.0542005
hsa_circ_0137512	369	10	0.0542005
hsa_circ_0046505	406	11	0.0541872
hsa_circ_0033074	443	12	0.0541761
hsa_circ_0050639	665	18	0.0541353
hsa_circ_0041807	407	11	0.0540541
hsa_circ_0042242	370	10	0.0540541
hsa_circ_0061704	370	10	0.0540541
hsa_circ_0087900	370	10	0.0540541
hsa_circ_0106020	370	10	0.0540541
hsa_circ_0126094	370	10	0.0540541
hsa_circ_0137609	370	10	0.0540541
hsa_circ_0139614	370	10	0.0540541
hsa_circ_0020190	408	11	0.0539216
hsa_circ_0042268	408	11	0.0539216
hsa_circ_0052857	408	11	0.0539216
hsa_circ_0096115	408	11	0.0539216
hsa_circ_0013508	371	10	0.0539084
hsa_circ_0076683	371	10	0.0539084
hsa_circ_0116177	371	10	0.0539084
hsa_circ_0116560	371	10	0.0539084
hsa_circ_0101476	520	14	0.0538462
hsa_circ_0030287	446	12	0.0538117
hsa_circ_0137030	409	11	0.0537897
hsa_circ_0014766	372	10	0.0537634
hsa_circ_0022535	372	10	0.0537634
hsa_circ_0024217	372	10	0.0537634
hsa_circ_0028657	372	10	0.0537634
hsa_circ_0045574	372	10	0.0537634
hsa_circ_0072192	372	10	0.0537634
hsa_circ_0081663	372	10	0.0537634
hsa_circ_0086129	372	10	0.0537634
hsa_circ_0096261	372	10	0.0537634
hsa_circ_0096975	372	10	0.0537634
hsa_circ_0100401	372	10	0.0537634
hsa_circ_0101887	447	12	0.0536913
hsa_circ_0001935	410	11	0.0536585
hsa_circ_0005758	373	10	0.0536193
hsa_circ_0027093	373	10	0.0536193
hsa_circ_0035481	373	10	0.0536193
hsa_circ_0043815	373	10	0.0536193
hsa_circ_0053115	373	10	0.0536193
hsa_circ_0054630	373	10	0.0536193
hsa_circ_0066204	373	10	0.0536193
hsa_circ_0072985	373	10	0.0536193
hsa_circ_0079990	373	10	0.0536193
hsa_circ_0080503	373	10	0.0536193
hsa_circ_0081716	373	10	0.0536193
hsa_circ_0091074	373	10	0.0536193
hsa_circ_0106215	373	10	0.0536193
hsa_circ_0113504	373	10	0.0536193
hsa_circ_0114304	373	10	0.0536193
hsa_circ_0137026	373	10	0.0536193
hsa_circ_0019147	448	12	0.0535714
hsa_circ_0058582	448	12	0.0535714
hsa_circ_0002993	411	11	0.053528
hsa_circ_0035073	411	11	0.053528
hsa_circ_0083676	411	11	0.053528
hsa_circ_0006116	561	15	0.0534759
hsa_circ_0000045	374	10	0.0534759
hsa_circ_0004164	374	10	0.0534759
hsa_circ_0026051	374	10	0.0534759
hsa_circ_0068866	374	10	0.0534759
hsa_circ_0104448	374	10	0.0534759
hsa_circ_0137449	374	10	0.0534759
hsa_circ_0005795	524	14	0.0534351
hsa_circ_0016387	412	11	0.0533981
hsa_circ_0122131	412	11	0.0533981
hsa_circ_0106802	450	12	0.0533333
hsa_circ_0005986	375	10	0.0533333
hsa_circ_0065785	375	10	0.0533333
hsa_circ_0070281	375	10	0.0533333
hsa_circ_0074262	375	10	0.0533333
hsa_circ_0078340	375	10	0.0533333
hsa_circ_0023428	413	11	0.0532688
hsa_circ_0091250	413	11	0.0532688
hsa_circ_0033073	451	12	0.0532151
hsa_circ_0050718	451	12	0.0532151
hsa_circ_0101888	451	12	0.0532151
hsa_circ_0002194	376	10	0.0531915
hsa_circ_0006634	376	10	0.0531915
hsa_circ_0023442	376	10	0.0531915
hsa_circ_0035445	376	10	0.0531915
hsa_circ_0052412	376	10	0.0531915
hsa_circ_0054212	376	10	0.0531915
hsa_circ_0069688	376	10	0.0531915
hsa_circ_0106858	376	10	0.0531915
hsa_circ_0115684	376	10	0.0531915
hsa_circ_0125922	376	10	0.0531915
hsa_circ_0132157	376	10	0.0531915
hsa_circ_0013357	414	11	0.0531401
hsa_circ_0051146	414	11	0.0531401
hsa_circ_0025336	377	10	0.0530504
hsa_circ_0038866	377	10	0.0530504
hsa_circ_0047658	377	10	0.0530504
hsa_circ_0098063	377	10	0.0530504
hsa_circ_0133547	377	10	0.0530504
hsa_circ_0025386	453	12	0.0529801
hsa_circ_0102077	453	12	0.0529801
hsa_circ_0112805	453	12	0.0529801
hsa_circ_0008465	378	10	0.0529101
hsa_circ_0011816	378	10	0.0529101
hsa_circ_0022839	378	10	0.0529101
hsa_circ_0034885	378	10	0.0529101
hsa_circ_0046215	378	10	0.0529101
hsa_circ_0066970	378	10	0.0529101
hsa_circ_0079363	378	10	0.0529101
hsa_circ_0080313	378	10	0.0529101
hsa_circ_0080964	378	10	0.0529101
hsa_circ_0106200	378	10	0.0529101
hsa_circ_0111785	378	10	0.0529101
hsa_circ_0123778	378	10	0.0529101
hsa_circ_0043320	416	11	0.0528846
hsa_circ_0084030	492	13	0.0528455
hsa_circ_0051505	530	14	0.0528302
hsa_circ_0014027	379	10	0.0527704
hsa_circ_0015371	379	10	0.0527704
hsa_circ_0029301	379	10	0.0527704
hsa_circ_0029618	379	10	0.0527704
hsa_circ_0043519	379	10	0.0527704
hsa_circ_0057569	379	10	0.0527704
hsa_circ_0070295	379	10	0.0527704
hsa_circ_0087594	379	10	0.0527704
hsa_circ_0089487	379	10	0.0527704
hsa_circ_0106813	379	10	0.0527704
hsa_circ_0015933	417	11	0.0527578
hsa_circ_0016944	417	11	0.0527578
hsa_circ_0026027	417	11	0.0527578
hsa_circ_0076651	417	11	0.0527578
hsa_circ_0095966	417	11	0.0527578
hsa_circ_0102611	645	17	0.0527132
hsa_circ_0118932	570	15	0.0526316
hsa_circ_0133941	456	12	0.0526316
hsa_circ_0045200	418	11	0.0526316
hsa_circ_0089644	418	11	0.0526316
hsa_circ_0004377	380	10	0.0526316
hsa_circ_0010927	380	10	0.0526316
hsa_circ_0019667	380	10	0.0526316
hsa_circ_0019785	380	10	0.0526316
hsa_circ_0023031	380	10	0.0526316
hsa_circ_0054299	380	10	0.0526316
hsa_circ_0066098	380	10	0.0526316
hsa_circ_0077456	380	10	0.0526316
hsa_circ_0098118	380	10	0.0526316
hsa_circ_0103160	380	10	0.0526316
hsa_circ_0122309	380	10	0.0526316
hsa_circ_0009740	495	13	0.0525253
hsa_circ_0026149	457	12	0.0525164
hsa_circ_0005468	419	11	0.052506
hsa_circ_0028109	381	10	0.0524934
hsa_circ_0042192	381	10	0.0524934
hsa_circ_0043595	381	10	0.0524934
hsa_circ_0104113	381	10	0.0524934
hsa_circ_0106355	381	10	0.0524934
hsa_circ_0092259	496	13	0.0524194
hsa_circ_0140302	496	13	0.0524194
hsa_circ_0004047	382	10	0.052356
hsa_circ_0022769	382	10	0.052356
hsa_circ_0066624	382	10	0.052356
hsa_circ_0104412	382	10	0.052356
hsa_circ_0120891	382	10	0.052356
hsa_circ_0129828	382	10	0.052356
hsa_circ_0137740	382	10	0.052356
hsa_circ_0140085	382	10	0.052356
hsa_circ_0016765	421	11	0.0522565
hsa_circ_0109205	421	11	0.0522565
hsa_circ_0088245	383	10	0.0522193
hsa_circ_0099700	383	10	0.0522193
hsa_circ_0128713	383	10	0.0522193
hsa_circ_0108763	422	11	0.0521327
hsa_circ_0120798	422	11	0.0521327
hsa_circ_0122129	422	11	0.0521327
hsa_circ_0133144	422	11	0.0521327
hsa_circ_0003449	384	10	0.0520833
hsa_circ_0008519	384	10	0.0520833
hsa_circ_0023409	384	10	0.0520833
hsa_circ_0039214	384	10	0.0520833
hsa_circ_0067282	384	10	0.0520833
hsa_circ_0070702	384	10	0.0520833
hsa_circ_0073490	384	10	0.0520833
hsa_circ_0096200	384	10	0.0520833
hsa_circ_0098338	384	10	0.0520833
hsa_circ_0117601	384	10	0.0520833
hsa_circ_0037211	423	11	0.0520095
hsa_circ_0114788	423	11	0.0520095
hsa_circ_0115523	423	11	0.0520095
hsa_circ_0119993	423	11	0.0520095
hsa_circ_0003931	385	10	0.0519481
hsa_circ_0008466	385	10	0.0519481
hsa_circ_0038509	385	10	0.0519481
hsa_circ_0040854	385	10	0.0519481
hsa_circ_0044471	385	10	0.0519481
hsa_circ_0056652	385	10	0.0519481
hsa_circ_0082340	385	10	0.0519481
hsa_circ_0082620	385	10	0.0519481
hsa_circ_0096443	385	10	0.0519481
hsa_circ_0111374	385	10	0.0519481
hsa_circ_0111823	385	10	0.0519481
hsa_circ_0134233	385	10	0.0519481
hsa_circ_0122258	424	11	0.0518868
hsa_circ_0128627	424	11	0.0518868
hsa_circ_0128735	463	12	0.0518359
hsa_circ_0001802	386	10	0.0518135
hsa_circ_0011866	386	10	0.0518135
hsa_circ_0011960	386	10	0.0518135
hsa_circ_0026115	386	10	0.0518135
hsa_circ_0070269	386	10	0.0518135
hsa_circ_0077626	386	10	0.0518135
hsa_circ_0099887	386	10	0.0518135
hsa_circ_0103736	386	10	0.0518135
hsa_circ_0138950	386	10	0.0518135
hsa_circ_0008657	387	10	0.0516796
hsa_circ_0014019	387	10	0.0516796
hsa_circ_0025026	387	10	0.0516796
hsa_circ_0034088	387	10	0.0516796
hsa_circ_0055333	387	10	0.0516796
hsa_circ_0078711	387	10	0.0516796
hsa_circ_0100295	387	10	0.0516796
hsa_circ_0116348	387	10	0.0516796
hsa_circ_0029374	426	11	0.0516432
hsa_circ_0117391	426	11	0.0516432
hsa_circ_0016340	388	10	0.0515464
hsa_circ_0039150	388	10	0.0515464
hsa_circ_0046656	388	10	0.0515464
hsa_circ_0068749	388	10	0.0515464
hsa_circ_0075235	388	10	0.0515464
hsa_circ_0075835	388	10	0.0515464
hsa_circ_0103358	388	10	0.0515464
hsa_circ_0105261	388	10	0.0515464
hsa_circ_0116076	388	10	0.0515464
hsa_circ_0095933	427	11	0.0515222
hsa_circ_0116116	427	11	0.0515222
hsa_circ_0118159	466	12	0.0515021
hsa_circ_0004000	389	10	0.0514139
hsa_circ_0034063	389	10	0.0514139
hsa_circ_0072727	389	10	0.0514139
hsa_circ_0079192	389	10	0.0514139
hsa_circ_0116440	389	10	0.0514139
hsa_circ_0122659	389	10	0.0514139
hsa_circ_0130670	389	10	0.0514139
hsa_circ_0057868	428	11	0.0514019
hsa_circ_0008198	507	13	0.0512821
hsa_circ_0088527	468	12	0.0512821
hsa_circ_0126480	468	12	0.0512821
hsa_circ_0057458	429	11	0.0512821
hsa_circ_0079938	429	11	0.0512821
hsa_circ_0000570	390	10	0.0512821
hsa_circ_0012613	390	10	0.0512821
hsa_circ_0018620	390	10	0.0512821
hsa_circ_0037751	390	10	0.0512821
hsa_circ_0051441	390	10	0.0512821
hsa_circ_0068092	390	10	0.0512821
hsa_circ_0096458	390	10	0.0512821
hsa_circ_0122249	390	10	0.0512821
hsa_circ_0136645	390	10	0.0512821
hsa_circ_0140366	390	10	0.0512821
hsa_circ_0103570	430	11	0.0511628
hsa_circ_0045773	391	10	0.0511509
hsa_circ_0050119	391	10	0.0511509
hsa_circ_0079032	391	10	0.0511509
hsa_circ_0083767	391	10	0.0511509
hsa_circ_0107017	391	10	0.0511509
hsa_circ_0119892	391	10	0.0511509
hsa_circ_0120894	391	10	0.0511509
hsa_circ_0128770	391	10	0.0511509
hsa_circ_0135772	391	10	0.0511509
hsa_circ_0011112	509	13	0.0510806
hsa_circ_0116765	666	17	0.0510511
hsa_circ_0005079	431	11	0.0510441
hsa_circ_0055194	588	15	0.0510204
hsa_circ_0003281	392	10	0.0510204
hsa_circ_0042228	392	10	0.0510204
hsa_circ_0062448	392	10	0.0510204
hsa_circ_0094482	392	10	0.0510204
hsa_circ_0106091	392	10	0.0510204
hsa_circ_0107907	392	10	0.0510204
hsa_circ_0116457	392	10	0.0510204
hsa_circ_0138646	392	10	0.0510204
hsa_circ_0138702	392	10	0.0510204
hsa_circ_0116294	471	12	0.0509554
hsa_circ_0068378	432	11	0.0509259
hsa_circ_0093356	432	11	0.0509259
hsa_circ_0021818	393	10	0.0508906
hsa_circ_0029945	393	10	0.0508906
hsa_circ_0041095	393	10	0.0508906
hsa_circ_0065121	393	10	0.0508906
hsa_circ_0068746	393	10	0.0508906
hsa_circ_0094478	393	10	0.0508906
hsa_circ_0128348	393	10	0.0508906
hsa_circ_0027228	433	11	0.0508083
hsa_circ_0099012	433	11	0.0508083
hsa_circ_0108602	433	11	0.0508083
hsa_circ_0000914	394	10	0.0507614
hsa_circ_0006646	394	10	0.0507614
hsa_circ_0023665	394	10	0.0507614
hsa_circ_0038194	394	10	0.0507614
hsa_circ_0050365	394	10	0.0507614
hsa_circ_0068643	394	10	0.0507614
hsa_circ_0074683	394	10	0.0507614
hsa_circ_0085404	394	10	0.0507614
hsa_circ_0087192	394	10	0.0507614
hsa_circ_0133192	394	10	0.0507614
hsa_circ_0067434	473	12	0.05074
hsa_circ_0136170	552	14	0.0507246
hsa_circ_0001158	395	10	0.0506329
hsa_circ_0006121	395	10	0.0506329
hsa_circ_0031942	395	10	0.0506329
hsa_circ_0031948	395	10	0.0506329
hsa_circ_0043816	395	10	0.0506329
hsa_circ_0073559	395	10	0.0506329
hsa_circ_0080291	395	10	0.0506329
hsa_circ_0081979	395	10	0.0506329
hsa_circ_0082178	395	10	0.0506329
hsa_circ_0093888	395	10	0.0506329
hsa_circ_0108859	395	10	0.0506329
hsa_circ_0116856	395	10	0.0506329
hsa_circ_0015102	435	11	0.0505747
hsa_circ_0098265	435	11	0.0505747
hsa_circ_0129760	435	11	0.0505747
hsa_circ_0000266	396	10	0.0505051
hsa_circ_0056596	396	10	0.0505051
hsa_circ_0092411	396	10	0.0505051
hsa_circ_0093634	396	10	0.0505051
hsa_circ_0094520	396	10	0.0505051
hsa_circ_0095690	396	10	0.0505051
hsa_circ_0096095	396	10	0.0505051
hsa_circ_0117237	396	10	0.0505051
hsa_circ_0121713	396	10	0.0505051
hsa_circ_0123362	396	10	0.0505051
hsa_circ_0127597	396	10	0.0505051
hsa_circ_0135987	396	10	0.0505051
hsa_circ_0097630	436	11	0.0504587
hsa_circ_0110567	436	11	0.0504587
hsa_circ_0085819	674	17	0.0504451
hsa_circ_0098849	476	12	0.0504202
hsa_circ_0055632	1468	37	0.0504087
hsa_circ_0006701	397	10	0.0503778
hsa_circ_0038939	397	10	0.0503778
hsa_circ_0099586	397	10	0.0503778
hsa_circ_0066428	437	11	0.0503432
hsa_circ_0093505	437	11	0.0503432
hsa_circ_0133113	437	11	0.0503432
hsa_circ_0016452	477	12	0.0503145
hsa_circ_0020078	477	12	0.0503145
hsa_circ_0012052	398	10	0.0502513
hsa_circ_0025797	398	10	0.0502513
hsa_circ_0048199	398	10	0.0502513
hsa_circ_0113979	398	10	0.0502513
hsa_circ_0126554	398	10	0.0502513
hsa_circ_0139056	398	10	0.0502513
hsa_circ_0015410	438	11	0.0502283
hsa_circ_0020964	438	11	0.0502283
hsa_circ_0013011	478	12	0.0502092
hsa_circ_0003191	558	14	0.0501792
hsa_circ_0003925	399	10	0.0501253
hsa_circ_0004940	399	10	0.0501253
hsa_circ_0024147	399	10	0.0501253
hsa_circ_0039157	399	10	0.0501253
hsa_circ_0066966	399	10	0.0501253
hsa_circ_0071756	399	10	0.0501253
hsa_circ_0104881	399	10	0.0501253
hsa_circ_0122350	399	10	0.0501253
hsa_circ_0130728	399	10	0.0501253
hsa_circ_0036240	439	11	0.0501139
hsa_circ_0075073	439	11	0.0501139
hsa_circ_0001608	440	11	0.05
hsa_circ_0006848	400	10	0.05
hsa_circ_0018145	400	10	0.05
hsa_circ_0119246	400	10	0.05
hsa_circ_0138758	400	10	0.05
hsa_circ_0010634	441	11	0.0498866
hsa_circ_0039467	441	11	0.0498866
hsa_circ_0099137	441	11	0.0498866
hsa_circ_0009190	401	10	0.0498753
hsa_circ_0012331	401	10	0.0498753
hsa_circ_0012904	401	10	0.0498753
hsa_circ_0015686	401	10	0.0498753
hsa_circ_0055691	401	10	0.0498753
hsa_circ_0056362	401	10	0.0498753
hsa_circ_0065735	401	10	0.0498753
hsa_circ_0091420	401	10	0.0498753
hsa_circ_0095059	401	10	0.0498753
hsa_circ_0095296	401	10	0.0498753
hsa_circ_0118784	401	10	0.0498753
hsa_circ_0117541	522	13	0.0498084
hsa_circ_0001801	402	10	0.0497512
hsa_circ_0001917	402	10	0.0497512
hsa_circ_0031655	402	10	0.0497512
hsa_circ_0038505	402	10	0.0497512
hsa_circ_0042511	402	10	0.0497512
hsa_circ_0083246	402	10	0.0497512
hsa_circ_0090086	402	10	0.0497512
hsa_circ_0092448	402	10	0.0497512
hsa_circ_0093650	402	10	0.0497512
hsa_circ_0101507	402	10	0.0497512
hsa_circ_0109256	402	10	0.0497512
hsa_circ_0112608	402	10	0.0497512
hsa_circ_0125382	402	10	0.0497512
hsa_circ_0131942	402	10	0.0497512
hsa_circ_0137005	402	10	0.0497512
hsa_circ_0106418	1329	33	0.0496614
hsa_circ_0021347	443	11	0.0496614
hsa_circ_0006310	403	10	0.0496278
hsa_circ_0008566	403	10	0.0496278
hsa_circ_0011506	403	10	0.0496278
hsa_circ_0023384	403	10	0.0496278
hsa_circ_0089916	403	10	0.0496278
hsa_circ_0107245	403	10	0.0496278
hsa_circ_0123792	403	10	0.0496278
hsa_circ_0119572	484	12	0.0495868
hsa_circ_0012960	444	11	0.0495495
hsa_circ_0066460	444	11	0.0495495
hsa_circ_0043455	525	13	0.0495238
hsa_circ_0001316	404	10	0.049505
hsa_circ_0003522	404	10	0.049505
hsa_circ_0058652	404	10	0.049505
hsa_circ_0059122	404	10	0.049505
hsa_circ_0072581	404	10	0.049505
hsa_circ_0094724	404	10	0.049505
hsa_circ_0101602	404	10	0.049505
hsa_circ_0113260	404	10	0.049505
hsa_circ_0134215	404	10	0.049505
hsa_circ_0134473	404	10	0.049505
hsa_circ_0070666	485	12	0.0494845
hsa_circ_0095789	486	12	0.0493827
hsa_circ_0109923	486	12	0.0493827
hsa_circ_0001371	405	10	0.0493827
hsa_circ_0006242	405	10	0.0493827
hsa_circ_0065409	405	10	0.0493827
hsa_circ_0087581	405	10	0.0493827
hsa_circ_0087857	405	10	0.0493827
hsa_circ_0101864	405	10	0.0493827
hsa_circ_0109605	405	10	0.0493827
hsa_circ_0120576	405	10	0.0493827
hsa_circ_0123687	405	10	0.0493827
hsa_circ_0007412	446	11	0.0493274
hsa_circ_0031299	446	11	0.0493274
hsa_circ_0071018	446	11	0.0493274
hsa_circ_0047127	487	12	0.0492813
hsa_circ_0020935	406	10	0.0492611
hsa_circ_0026946	406	10	0.0492611
hsa_circ_0027674	406	10	0.0492611
hsa_circ_0044049	406	10	0.0492611
hsa_circ_0050127	406	10	0.0492611
hsa_circ_0081636	406	10	0.0492611
hsa_circ_0086780	406	10	0.0492611
hsa_circ_0116745	406	10	0.0492611
hsa_circ_0135562	406	10	0.0492611
hsa_circ_0002499	528	13	0.0492424
hsa_circ_0084762	447	11	0.049217
hsa_circ_0129630	447	11	0.049217
hsa_circ_0009381	407	10	0.04914
hsa_circ_0015026	407	10	0.04914
hsa_circ_0018764	407	10	0.04914
hsa_circ_0084509	407	10	0.04914
hsa_circ_0121859	407	10	0.04914
hsa_circ_0006138	448	11	0.0491071
hsa_circ_0122465	448	11	0.0491071
hsa_circ_0080358	530	13	0.0490566
hsa_circ_0113956	530	13	0.0490566
hsa_circ_0011108	408	10	0.0490196
hsa_circ_0036541	408	10	0.0490196
hsa_circ_0055739	408	10	0.0490196
hsa_circ_0056498	408	10	0.0490196
hsa_circ_0100902	408	10	0.0490196
hsa_circ_0102601	408	10	0.0490196
hsa_circ_0104564	408	10	0.0490196
hsa_circ_0112332	408	10	0.0490196
hsa_circ_0130865	408	10	0.0490196
hsa_circ_0040833	449	11	0.0489978
hsa_circ_0095931	449	11	0.0489978
hsa_circ_0138225	449	11	0.0489978
hsa_circ_0102841	531	13	0.0489642
hsa_circ_0132405	572	14	0.048951
hsa_circ_0005389	409	10	0.0488998
hsa_circ_0045025	409	10	0.0488998
hsa_circ_0100985	409	10	0.0488998
hsa_circ_0106219	409	10	0.0488998
hsa_circ_0117604	409	10	0.0488998
hsa_circ_0038048	450	11	0.0488889
hsa_circ_0051088	450	11	0.0488889
hsa_circ_0096436	450	11	0.0488889
hsa_circ_0104057	491	12	0.0488798
hsa_circ_0130247	573	14	0.0488656
hsa_circ_0088710	696	17	0.0488506
hsa_circ_0060048	820	20	0.0487805
hsa_circ_0102683	492	12	0.0487805
hsa_circ_0055377	451	11	0.0487805
hsa_circ_0008095	410	10	0.0487805
hsa_circ_0059372	410	10	0.0487805
hsa_circ_0079470	410	10	0.0487805
hsa_circ_0083666	410	10	0.0487805
hsa_circ_0094722	410	10	0.0487805
hsa_circ_0103928	410	10	0.0487805
hsa_circ_0105264	410	10	0.0487805
hsa_circ_0117468	410	10	0.0487805
hsa_circ_0121860	410	10	0.0487805
hsa_circ_0128429	410	10	0.0487805
hsa_circ_0137417	410	10	0.0487805
hsa_circ_0111244	534	13	0.0486891
hsa_circ_0034343	452	11	0.0486726
hsa_circ_0055612	452	11	0.0486726
hsa_circ_0074212	452	11	0.0486726
hsa_circ_0077040	411	10	0.0486618
hsa_circ_0084902	411	10	0.0486618
[truncated: 56,864 more rows]
